# Supplementary material for: Data on Legionella prevalence and water quality in showers of retirement homes and group homes in the Province of Rome, Lazio Region, Italy
Source: Data Brief. 2018 Jul 17;19:2364–73. doi: 10.1016/j.dib.2018.07.026 (PMC6141508; doi:10.1016/j.dib.2018.07.026)
Supplement: Supplementary file 1 — Supplementary material [file mmc2.xlsx]

## Sheet: Main Dataset
Sample ID	Building ID	Facility Type (1= retirement home; 2= group home)	HPC 37 °C ("800"=">800 CFU/ml"; NA=not assessed)	HPC 22 °C ("800"=">800 CFU/ml"; NA=not assessed)	Legionella in water sample (0= absence; 1= presence)	Legionella serotypes identified in water sample ("0"= no Legionella identified; "1" = L. pneumophila sg. 1; "2"= L. pneumophila sg. 2-14; "spp"= Legionella species)	Legionella load (CFU/L; "0"=<10 CFU/L)	Legionella in swab sample (0= absence; 1= presence; NA=not assessed)	Legionella serotypes identified in swab sample ("1" = L. pneumophila sg. 1; "2"= L. pneumophila sg. 2-14; "spp"= Legionella species; NA=not assessed)	Building's rooms, n	Building's floors, n	Water supply (1=aqueduct; 2=well)	Hot water production (1= centralized; 0= indipentent)	Water heating (1= gas heater; 0= electric heater)	Water sample temperature (0 = "<30 °C"; 1= ">30 °C")
1	1	2	350	162	0	0	0	0	0	50	3	1	1	1	1
2	1	2	800	300	0	0	0	0	0	50	3	1	1	1	1
3	1	2	380	160	0	0	0	0	0	50	3	1	1	1	1
4	1	2	800	800	0	0	0	0	0	50	3	1	1	1	1
5	2	2	225	304	0	0	0	0	0	50	3	1	1	1	1
6	2	2	40	0	0	0	0	0	0	50	3	1	1	1	1
7	2	2	44	0	0	0	0	0	0	50	3	1	1	1	1
8	2	2	800	800	0	0	0	0	0	50	3	1	1	1	1
9	2	2	800	800	0	0	0	0	0	50	3	1	1	1	1
10	2	2	800	800	0	0	0	0	0	50	3	1	1	1	1
11	2	2	300	90	0	0	0	0	0	50	3	1	1	1	1
12	2	2	400	450	0	0	0	0	0	50	3	1	1	1	1
13	2	2	350	400	0	0	0	0	0	50	3	1	1	1	1
14	3	1	0	0	0	0	0	0	0	3	1	1	1	1	1
15	3	1	0	0	0	0	0	0	0	3	1	1	1	1	1
16	4	1	320	100	0	0	0	0	0	3	1	1	1	1	1
17	4	1	200	9	0	0	0	0	0	3	1	1	1	1	1
18	5	1	44	0	0	0	0	0	0	10	2	1	1	1	1
19	5	1	200	0	0	0	0	0	0	10	2	1	1	1	1
20	5	1	160	0	0	0	0	0	0	10	2	1	1	1	1
21	5	1	200	1	0	0	0	0	0	10	2	1	1	1	1
22	6	1	320	100	1	1	500	1	1	10	2	1	1	1	1
23	6	1	60	15	1	1	140	1	2	10	2	1	1	1	1
24	6	1	800	800	0	0	0	0	0	10	2	1	1	1	1
25	6	1	90	3	1	1	270	1	2	10	2	1	1	1	1
26	7	2	120	15	0	0	0	0	0	8	2	1	1	1	1
27	7	2	41	0	0	0	0	0	0	8	2	1	1	1	1
28	7	2	400	60	0	0	0	0	0	8	2	1	1	1	1
29	7	2	450	80	0	0	0	0	0	8	2	1	1	1	1
30	8	1	375	503	0	0	0	0	0	12	2	1	1	1	1
31	8	1	420	375	0	0	0	0	0	12	2	1	1	1	1
32	9	1	480	409	1	2	160	0	0	40	4	1	1	1	1
33	9	1	415	506	0	0	0	0	0	40	4	1	1	1	1
34	9	1	358	340	1	2	500	0	0	40	4	1	1	1	1
35	9	1	420	398	0	0	0	0	0	40	4	1	1	1	1
36	9	1	368	170	0	0	0	0	0	40	4	1	1	1	1
37	9	1	408	52	1	2	500	1	2	40	4	1	1	1	1
38	10	1	320	75	1	1	700	1	1	62	5	1	1	1	1
39	10	1	410	100	1	1	470	1	1	62	5	1	1	1	1
40	10	1	360	32	1	1	850	1	1	62	5	1	1	1	1
41	10	1	350	200	1	1	600	1	1	62	5	1	1	1	1
42	10	1	315	55	1	1	800	1	1	62	5	1	1	1	1
43	10	1	800	800	0	0	0	0	0	62	5	1	1	1	1
44	10	1	250	150	1	1	170	1	1	62	5	1	1	1	1
45	10	1	680	520	0	0	0	0	0	62	5	1	1	1	1
46	10	1	460	380	1	1	100	0	0	62	5	1	1	1	1
47	10	1	800	780	1	1	41000	0	0	62	5	1	1	1	1
48	10	1	120	55	0	0	0	1	1	62	5	1	1	1	1
49	10	1	150	24	1	1	10	0	0	62	5	1	1	1	1
50	10	1	420	200	1	1	9000	1	1	62	5	1	1	1	1
51	10	1	320	170	0	0	0	0	0	62	5	1	1	1	1
52	10	1	400	502	0	0	0	0	0	62	5	1	1	1	1
53	10	1	120	26	1	1	150	0	0	62	5	1	1	1	1
54	10	1	800	800	0	0	0	0	0	62	5	1	1	1	1
55	11	1	335	150	1	1	750	1	1	20	3	1	1	1	1
56	11	1	380	150	1	1	500	1	1	20	3	1	1	1	1
57	11	1	800	800	1	1	750	1	1	20	3	1	1	1	1
58	11	1	9	1	0	0	0	0	0	20	3	1	1	1	1
59	11	1	800	800	1	1	140	1	1	20	3	1	1	1	1
60	11	1	800	800	1	1	470	1	1	20	3	1	1	1	1
61	11	1	386	150	1	1	190	0	0	20	3	1	1	1	1
62	11	1	200	20	0	0	0	0	0	20	3	1	1	1	1
63	11	1	50	0	1	1	10	0	0	20	3	1	1	1	1
64	12	1	150	54	0	0	0	0	0	3	2	1	1	1	1
65	12	1	150	170	0	0	0	0	0	3	2	1	1	1	0
66	13	2	2	2	0	0	0	0	0	8	2	1	1	1	0
67	13	2	200	150	0	0	0	0	0	8	2	1	1	1	1
68	13	2	800	800	0	0	0	0	0	8	2	1	1	1	0
69	13	2	8	7	0	0	0	0	0	8	2	1	1	1	1
70	14	1	150	200	1	1	5000	1	1	28	2	1	1	1	1
71	14	1	450	380	0	0	0	0	0	28	2	1	1	1	1
72	14	1	1	1	1	1	10	1	1, spp	28	2	1	1	1	1
73	14	1	1	2	1	1	360	0	0	28	2	1	1	1	1
74	15	1	400	412	0	0	0	0	0	10	2	1	1	1	1
75	15	1	800	800	0	0	0	0	0	10	2	1	1	1	1
76	15	1	325	33	0	0	0	0	0	10	2	1	1	1	1
77	16	1	512	620	0	0	0	0	0	10	2	1	1	1	1
78	16	1	478	406	0	0	0	0	0	10	2	1	1	1	1
79	16	1	504	400	0	0	0	0	0	10	2	1	1	1	1
80	16	1	800	800	0	0	0	0	0	10	2	1	1	1	1
81	17	1	576	498	0	0	0	0	0	10	2	1	1	1	1
82	17	1	0	315	0	0	0	0	0	10	2	1	1	1	1
83	17	1	800	800	0	0	0	0	0	10	2	1	1	1	1
84	17	1	133	400	0	0	0	0	0	10	2	1	1	1	1
85	18	1	350	325	0	0	0	0	0	5	1	1	1	1	1
86	18	1	310	360	0	0	0	0	0	5	1	1	1	1	1
87	19	2	302	308	0	0	0	0	0	3	1	1	1	1	1
88	20	2	92	61	0	0	0	0	0	3	1	1	1	1	1
89	21	1	400	424	1	1	2500	1	1	5	1	1	1	1	1
90	21	1	520	406	1	1	260	0	0	5	1	1	1	1	1
91	22	1	800	800	0	0	0	0	0	5	1	1	1	1	1
92	22	1	678	650	0	0	0	0	0	5	1	1	1	1	1
93	23	1	350	380	0	0	0	0	0	15	2	1	1	1	1
94	23	1	100	33	0	0	0	0	0	15	2	1	1	1	0
95	23	1	308	176	0	0	0	0	0	15	2	1	1	1	0
96	23	1	800	800	0	0	0	0	0	15	2	1	1	1	1
97	24	2	350	400	0	0	0	0	0	5	1	1	1	1	1
98	24	2	420	380	1	2	4000	0	0	5	1	1	1	1	1
99	24	2	315	25	1	2	1000	0	0	5	1	1	1	1	1
100	24	2	358	11	1	2	500	0	0	5	1	1	1	1	1
101	25	1	800	800	0	0	0	0	0	42	4	1	1	1	1
102	25	1	308	320	0	0	0	0	0	42	4	1	1	1	1
103	25	1	0	0	0	0	0	0	0	42	4	1	1	1	1
104	25	1	400	360	0	0	0	0	0	42	4	1	1	1	1
105	26	1	800	800	0	0	0	0	0	5	1	1	1	1	1
106	26	1	800	800	0	0	0	0	0	5	1	1	1	1	1
107	27	1	350	420	1	2	400	0	0	40	2	1	1	1	1
108	27	1	510	480	1	2	250	1	spp	40	2	1	1	1	1
109	27	1	358	364	1	2	150	0	0	40	2	1	1	1	1
110	27	1	304	480	0	0	0	0	0	40	2	1	1	1	1
111	28	1	800	800	0	0	0	0	0	10	2	1	1	1	0
112	28	1	450	468	0	0	0	0	0	10	2	1	1	1	1
113	28	1	312	280	0	0	0	0	0	10	2	1	1	1	0
114	28	1	510	560	0	0	0	0	0	10	2	1	1	1	0
115	29	1	800	800	0	0	0	0	0	5	1	1	1	1	0
116	29	1	800	800	0	0	0	0	0	5	1	1	1	1	1
117	30	1	800	800	0	0	0	0	0	10	2	1	1	1	0
118	30	1	800	800	0	0	0	0	0	10	2	1	1	1	1
119	30	1	800	800	0	0	0	0	0	10	2	1	1	1	0
120	30	1	800	800	0	0	0	0	0	10	2	1	1	1	1
121	31	1	324	308	1	2	160	0	0	38	4	1	1	1	1
122	31	1	204	16	0	0	0	0	0	38	4	1	1	1	1
123	31	1	360	428	1	2	750	1	2	38	4	1	1	1	1
124	31	1	328	46	0	0	0	0	0	38	4	1	1	1	1
125	32	1	600	487	0	0	0	0	0	40	3	1	1	1	1
126	32	1	800	800	0	0	0	0	0	40	3	1	1	1	1
127	32	1	800	800	0	0	0	0	0	40	3	1	1	1	0
128	32	1	800	800	0	0	0	0	0	40	3	1	1	1	1
129	33	2	460	586	0	0	0	0	0	20	2	1	1	1	0
130	33	2	368	502	0	0	0	0	0	20	2	1	1	1	1
131	33	2	350	310	0	0	0	0	0	20	2	1	1	1	1
132	33	2	412	408	0	0	0	0	0	20	2	1	1	1	1
133	34	1	310	315	0	0	0	0	0	60	4	1	1	1	1
134	34	1	368	426	0	0	0	0	0	60	4	1	1	1	1
135	34	1	306	400	0	0	0	0	0	60	4	1	1	1	1
136	34	1	460	800	0	0	0	0	0	60	4	1	1	1	1
137	35	2	340	33	0	0	0	0	0	6	2	1	1	1	0
138	35	2	800	660	0	0	0	0	0	6	2	1	1	1	0
139	35	2	480	520	0	0	0	0	0	6	2	1	1	1	1
140	35	2	384	428	0	0	0	0	0	6	2	1	1	1	0
